# Supplementary material for: Major Allele Frequencies in CYP2C9 and CYP2C19 in Asian and European Populations: A Case Study to Disaggregate Data Among Large Racial Categories
Source: J Pers Med. 2025 Jun 27;15(7):274. doi: 10.3390/jpm15070274 (PMC12300455; doi:10.3390/jpm15070274)
Supplement: Supplementary file 1 [file jpm-15-00274-s001.zip]

Archive with 1 entries (1 files):
- jpm-3698771-supplementary.pdf
